# Supplementary material for: Computed Tomography Bronchus Sign Subclassification during Radial Endobronchial Ultrasound-Guided Transbronchial Biopsy: A Retrospective Analysis
Source: Diagnostics (Basel). 2023 Mar 10;13(6):1064. doi: 10.3390/diagnostics13061064 (PMC10047045; doi:10.3390/diagnostics13061064)
Supplement: Supplementary file 1 [file diagnostics-13-01064-s001.zip]

Archive with 1 entries (1 files):
- diagnostics-2218247-supplementary.pdf
